# Supplementary material for: Tumor cell plasticity, heterogeneity, and resistance in crucial microenvironmental niches in glioma
Source: Nat Commun. 2021 Feb 12;12:1014. doi: 10.1038/s41467-021-21117-3 (PMC7881116; doi:10.1038/s41467-021-21117-3)
Supplement: Supplementary file 4 — Source Data [file 41467_2021_21117_MOESM4_ESM.xlsx]

## Sheet: Fig. 1A
Fractions of IDH1 R132H- or nestin-positive cells	Oligodendroglioma perivascular	Oligodendroglioma parenchymal	Astrocytoma perivascular	Astrocytoma parenchymal	High grade astrocytoma perivascular	High grade astrocytoma parenchymal	Glioblastoma perivascular	Glioblastoma parenchymal
	0.12012987	0.87987013	0.11111111	0.88888889	0.10606061	0.89393939	0.10285321	0.897146788
	0.125	0.875	0.07594937	0.92405063	0.08823529	0.91176471	0.0855615	0.914438503
	0.14785992	0.85214008	0.08232446	0.91767554	0.11029412	0.88970588	0.101983	0.898016997
	0.12112676	0.87887324	0.16145833	0.83854167	0.10204082	0.89795918	0.10442906	0.895570936
	0.09836066	0.90163934	0.11068702	0.88931298	0.16532258	0.83467742	0.15	0.85
	0.18181818	0.81818182	0.10040161	0.89959839	0.06382979	0.93617021	0.16546763	0.834532374
	0.0745098	0.9254902	0.11347518	0.88652482	0.12698413	0.87301587	0.10173697	0.898263027
	0.11839323	0.88160677	0.09482759	0.90517241	0.05780347	0.94219653	0.12028875	0.879711252
	0.06756757	0.93243243	0.10769231	0.89230769	0.14102564	0.85897436	0.13977288	0.860227123
	0.16623377	0.83376623	0.11707317	0.88292683	0.09	0.91	0.10065646	0.899343545
	0.10526316	0.89473684	0.12376238	0.87623762	0.07398568	0.92601432
	0.10416667	0.89583333	0.04819277	0.95180723	0.13636364	0.86363636
	0.11382114	0.88617886	0.16666667	0.83333333	0.15592516	0.84407484
	0.14444444	0.85555556	0.08450704	0.91549296	0.1185567	0.8814433
	0.07943925	0.92056075	0.09333333	0.90666667	0.10324484	0.89675516
	0.14705882	0.85294118	0.1092437	0.8907563	0.18518519	0.81481481
	0.12056738	0.87943262	0.12865497	0.87134503	0.07377049	0.92622951
	0.14545455	0.85454545	0.16428571	0.83571429	0.10087719	0.89912281
			0.08988764	0.91011236	0.17647059	0.82352941
					0.09803922	0.90196078

## Sheet: Fig. 2B
Ratio resident/moving cells at the invasive front	S24 perivascular	S24 parenchymal	P3xx perivascular	P3xx parenchymal
	1.31578947368421	0.121212121212121	1.333333333	0.066666667
	0.923076923076923	0.142857142857143	3.5	0.166666667
	1.31578947368421	0.272727272727273	1.333333333	0.090909091
	0.444444444444444	0	1.142857143	0.052631579
			0.777777778	0.08

## Sheet: Fig. 2D
percentage of cells in established tumor core	perivascular resident	parenchymal resident	perivascular moving	parenchymal moving
	54.28571429	43.47826087	45.71428571	56.52174
	66.66666667	33.33333333	33.33333333	66.66667
	82.35294118	34.48275862	17.64705882	65.51724
	69.6969697	31.70731707	30.3030303	68.29268
	83.33333333	44.11764706	16.66666667	55.88235
Statistics:	Tukey's multiple comparisons test	Mean Diff.	95.00% CI of diff.	Below threshold?	Summary	Adjusted P Value
	pv resident vs. pa resident	33.84	16.68 to 51.01	Yes	***	0.0002
	pv resident vs. pv moving	42.53	25.37 to 59.70	Yes	****	<0.0001
	pv resident vs. pa moving	8691	-8.475 to 25.86	No	ns	0.4893
	pa resident vs. pv moving	8691	-8.475 to 25.86	No	ns	0.4893
	pa resident vs. pa moving	-25.15	-42.32 to -7.986	Yes	**	0.0035
	pv moving vs. pa moving	-33.84	-51.01 to -16.68	Yes	***	0.0002

## Sheet: Fig. 3A
ki67 positive fraction (S24 xenografts)	perivascular	parenchymal		ki67 positive fraction (P3xx xenografts)	perivascular	parenchymal				ki67 labeling index (S24 xenografts)	perivascular	parenchymal		ki67 labeling index (P3xx xenografts)	perivascular	parenchymal
	0.02857143	0.97142857			0.14213198	0.85786802					1.265823	17.708333			30.434783	53.821656
	0.03448276	0.96551724			0.161904762	0.83809524					1.470588	12.727273			21.794872	45.833333
	0.06779661	0.93220339			0.233766234	0.76623377					4.651163	24.070022			31.034483	70.238095
	0.10204082	0.89795918			0.126262626	0.87373737					2.777778	14.516129			36.231884	64.074074
	0.0733945	0.9266055			0.104712042	0.89528796					0.917431	7.792208			38.461538	58.361775
	0.10526316	0.89473684			0.133333333	0.86666667					3.076923	14.814815			35.555556	57.458564
	0.1091954	0.8908046			0.129496403	0.8705036					2.564103	8.682008			31.578947	59.90099
	0.22807018	0.77192982			0.125	0.875									39.655172	60.984848
	0.13483146	0.86516854			0.115789474	0.88421053									33.846154	55.445545
	0.1	0.9			0.166666667	0.83333333									34.615385	54.878049
	0.07692308	0.92307692			0.222222222	0.77777778									40.57971	51.578947
	0.2	0.8			0.169491525	0.83050847									36.144578	55.893536
	0.07936508	0.92063492
	0.09090909	0.90909091
	0.09278351	0.90721649
	0.04597701	0.95402299

## Sheet: Fig. 3C
Distribution of EdU positive cells	S24 fraction parenchymal	S24 fraction perivascular	P3xx fraction parenchymal	P3xx fraction perivascular				EdU labeling index [%]	S24 parenchymal	S24 perivascular	P3xx parenchymal	P3xx perivascular
	0.9	0.1	0.82758621	0.17241379					9.848485	2.083333	26.0869565217391	15.1515151515152
	0.857142857142857	0.142857142857143	0.85217391	0.14782609					7.741935	3.076923	24.0196078431373	14.0495867768595
	0.909090909090909	0.0909090909090909	0.87288136	0.12711864					9.774436	3.225806	20.2357563850688	11.6279069767442
	0.928571428571429	0.0714285714285714	0.89010989	0.10989011					4.62963	1.492537	20.4030226700252	12.8205128205128
	0.875	0.125	0.92982456	0.07017544					9.94152	4.651163	23.0434782608696	12.1212121212121
	0.785714285714286	0.214285714285714	0.88596491	0.11403509					8.152174	2.857143	24.5145631067961	15.1162790697674
	0.818181818181818	0.181818181818182	0.84931507	0.15068493					7.97546	2.564103	16.8021680216802	10.6796116504854
	0.928571428571429	0.0714285714285714	0.83098592	0.16901408					9.174312	6.25	19.2182410423453	14.6341463414634
	0.857142857142857	0.142857142857143	0.87272727	0.12727273					8.235294	2.12766	28.0701754385965	12.5
	0.928571428571429	0.0714285714285714	0.91176471	0.08823529					8.571429	3.773585	26.0504201680672	11.5384615384615
	0.833333333333333	0.166666666666667	0.9047619	0.0952381					9.322034	3.333333	16.2393162393162	8.33333333333333
	0.894736842105263	0.105263157894737	0.87804878	0.12195122					12.318841	2.857143	27.906976744186	13.5135135135135
	0.882352941176471	0.117647058823529
	0.928571428571429	0.0714285714285714
	0.846153846153846	0.153846153846154
	0.714285714285714	0.285714285714286
	0.941176470588235	0.0588235294117647
	0.916666666666667	0.0833333333333333
	0.818181818181818	0.181818181818182
	0.888888888888889	0.111111111111111
	0.875	0.125
	0.857142857142857	0.142857142857143
	0.846153846153846	0.153846153846154
	0.916666666666667	0.0833333333333333
	0.944444444444444	0.0555555555555556

## Sheet: Fig. 3E
Mitotic index	S24 perivascular	S24 parenchymal	T269 perivascular	T269 parenchymal
	0.4	0.6	0	1
	1	0	0.75	0.25
	0.474359	0.525641	0	1
	0.345029	0.654971	0	1
	0	1	0	1
	0	1	0.43478261	0.56521739
	0.317073	0.682927	0.29824561	0.70175439
	0.21148	0.78852	0	1
	0.333333	0.666667	0.75	0.25
	0.323944	0.676056	0	1
	0	1
	0.263889	0.736111
	0	1
	0	1
	0	1
	0.526316	0.473684

## Sheet: Fig. 3F
ki67 positive fraction	Oligodendroglioma perivascular	Oligodendroglioma parenchymal	Astrocytoma perivascular	Astrocytoma parenchymal	High grade astrocytoma perivascular	High grade astrocytoma parenchymal	Glioblastoma perivascular	Glioblastoma parenchymal
	0.05019305	0.94980695	0.05649718	0.94350282	0.03819444	0.96180556	0.054187192	0.945812808
	0.09032258	0.90967742	0.1097561	0.8902439	0.06217617	0.93782383	0.069148936	0.930851064
	0.06933333	0.93066667	0.03814714	0.96185286	0.11428571	0.88571429	0.053299492	0.946700508
	0.09150327	0.90849673	0.07407407	0.92592593	0.08583691	0.91416309	0.063926941	0.936073059
	0.09770115	0.90229885	0.06179775	0.93820225	0.04597701	0.95402299	0.055096419	0.944903581
	0.12686567	0.87313433	0.05755396	0.94244604	0.03305785	0.96694215	0.071428571	0.928571429
	0.19607843	0.80392157	0.07142857	0.92857143	0.07692308	0.92307692	0.035	0.965
	0.02777778	0.97222222	0.0375	0.9625	0.05015674	0.94984326	0.092307692	0.907692308
	0.08383234	0.91616766	0.10377358	0.89622642	0.07432432	0.92567568	0.05785124	0.94214876
	0.1171875	0.8828125	0.05309735	0.94690265	0.09130435	0.90869565	0.065789474	0.934210526
	0.05479452	0.94520548	0.05839416	0.94160584	0.09302326	0.90697674	0.082089552	0.917910448
	0.15021459	0.84978541	0.10040161	0.89959839	0.04918033	0.95081967	0.049689441	0.950310559
	0.15068493	0.84931507	0.04255319	0.95744681	0.06451613	0.93548387	0.068292683	0.931707317
	0.10493827	0.89506173	0.11827957	0.88172043	0.10465116	0.89534884	0.128440367	0.871559633
	0.15540541	0.84459459	0.06849315	0.93150685	0.08415842	0.91584158	0.09486166	0.90513834
	0.12014134	0.87985866	0.07751938	0.92248062			0.064516129	0.935483871
			0.06382979	0.93617021
			0.11875	0.88125
			0.03703704	0.96296296
Statistics:	Tukey's multiple comparisons test	Mean Diff,	95,00% CI of diff,	Below threshold?	Summary	Adjusted P Value
	ki67 Oligo pv vs. ki67 Oligo pa	-0.7891	-0.8226 to -0.7557	Yes	****	<0.0001
	ki67 Oligo pv vs. ki67 LG pv	0.03444	0.002313 to 0.06657	Yes	*	0.0264
	ki67 Oligo pv vs. ki67 LG pa	-0.8236	-0.8557 to -0.7914	Yes	****	<0.0001
	ki67 Oligo pv vs. ki67 HG pv	0.03425	0.0002208 to 0.06828	Yes	*	0.0473
	ki67 Oligo pv vs. ki67 HG pa	-0.8234	-0.8574 to -0.7893	Yes	****	<0.0001
	ki67 Oligo pv vs. ki67 GBM pv	0.03632	0.002838 to 0.06979	Yes	*	0.0235
	ki67 Oligo pv vs. ki67 GBM pa	-0.8254	-0.8589 to -0.7920	Yes	****	<0.0001
	ki67 Oligo pa vs. ki67 LG pv	0.8236	0.7914 to 0.8557	Yes	****	<0.0001
	ki67 Oligo pa vs. ki67 LG pa	-0.03444	-0.06657 to -0.002313	Yes	*	0.0264
	ki67 Oligo pa vs. ki67 HG pv	0.8234	0.7893 to 0.8574	Yes	****	<0.0001
	ki67 Oligo pa vs. ki67 HG pa	-0.03425	-0.06828 to -0.0002208	Yes	*	0.0473
	ki67 Oligo pa vs. ki67 GBM pv	0.8254	0.7920 to 0.8589	Yes	****	<0.0001
	ki67 Oligo pa vs. ki67 GBM pa	-0.03632	-0.06979 to -0.002838	Yes	*	0.0235
	ki67 LG pv vs. ki67 LG pa	-0.858	-0.8887 to -0.8273	Yes	****	<0.0001
	ki67 LG pv vs. ki67 HG pv	-0.0001905	-0.03290 to 0.03251	No	ns	>0.9999
	ki67 LG pv vs. ki67 HG pa	-0.8578	-0.8905 to -0.8251	Yes	****	<0.0001
	ki67 LG pv vs. ki67 GBM pv	0.001874	-0.03026 to 0.03400	No	ns	>0.9999
	ki67 LG pv vs. ki67 GBM pa	-0.8599	-0.8920 to -0.8278	Yes	****	<0.0001
	ki67 LG pa vs. ki67 HG pv	0.8578	0.8251 to 0.8905	Yes	****	<0.0001
	ki67 LG pa vs. ki67 HG pa	0.0001905	-0.03251 to 0.03290	No	ns	>0.9999
	ki67 LG pa vs. ki67 GBM pv	0.8599	0.8278 to 0.8920	Yes	****	<0.0001
	ki67 LG pa vs. ki67 GBM pa	-0.001874	-0.03400 to 0.03026	No	ns	>0.9999
	ki67 HG pv vs. ki67 HG pa	-0.8576	-0.8922 to -0.8231	Yes	****	<0.0001
	ki67 HG pv vs. ki67 GBM pv	0.002064	-0.03197 to 0.03609	No	ns	>0.9999
	ki67 HG pv vs. ki67 GBM pa	-0.8597	-0.8937 to -0.8257	Yes	****	<0.0001
	ki67 HG pa vs. ki67 GBM pv	0.8597	0.8257 to 0.8937	Yes	****	<0.0001
	ki67 HG pa vs. ki67 GBM pa	-0.002064	-0.03609 to 0.03197	No	ns	>0.9999
	ki67 GBM pv vs. ki67 GBM pa	-0.8618	-0.8952 to -0.8283	Yes	****	<0.0001

## Sheet: Fig. 4A
fraction of cells	pv 0 TMs	pa 0 TMs	pv 1 TM	pa 1 TM	pv 2 TMs	pa 2 TMs	pv 3-4 TMs	pa 3-4 TMs	pv >4TMs	pa >4 TMs
(TMs per cell)	0.133333	0.027027	0.133333	0.189189	0.266667	0.378378	0.066667	0.162162	0.4	0.243243
	0.135135	0.019231	0.027027	0.211538	0.216216	0.442308	0.135135	0.115385	0.486486	0.211538
	0.085714	0.014493	0.028571	0.130435	0.171429	0.376812	0.085714	0.043478	0.628571	0.434783
	0.12	0.066667	0.12	0.1	0.12	0.266667	0.04	0.1	0.6	0.466667

## Sheet: Fig. 4B
fraction of cells	pa connected	pa non-connected	pv connected	pv non-connected
(connectivity)	0.554878	0.445122	0.583333	0.416667
	0.471264	0.528736	0.639344	0.360656
	0.553571	0.446429	0.617647	0.382353
	0.38961	0.61039	0.453125	0.546875
	0.428571	0.571429	0.578947	0.421053
	0.611465	0.388535	0.561644	0.438356
	0.661111	0.338889	0.592105	0.407895
	0.680723	0.319277	0.592593	0.407407
	0.534884	0.465116	0.471264	0.528736
	0.434783	0.565217	0.583333	0.416667

## Sheet: Fig. 4C
cell number D7/D0	sham pa	RTx pa	sham pv	RTx pv
(radiotherapy)	1.05732484	0.81707317	0.94520548	0.91666667
	1	0.88505747	0.90789474	0.90163934
	1.07228916	0.81547619	0.92592593	0.89705882
	0.98837209	0.73376623	0.97701149	0.9375
	1.00724638	0.90062112	1.03333333	1.01754386
Statistics:	Tukey's multiple comparisons test	Mean Diff.	95.00% CI of diff.	Below threshold?	Summary	Adjusted P Value
	sham pa vs. RTx pa	0.1946	0.1012 to 0.2881	Yes	***	0.0001
	sham pa vs. sham pv	0.06717	-0.02626 to 0.1606	No	ns	0.2092
	sham pa vs. RTx pv	0.09096	-0.002472 to 0.1844	No	ns	0.0578
	RTx pa vs. sham pv	-0.1275	-0.2209 to -0.03404	Yes	**	0.0062
	RTx pa vs. RTx pv	-0.1037	-0.1971 to -0.01025	Yes	*	0.0271
	sham pv vs. RTx pv	0.02379	-0.06964 to 0.1172	No	ns	0.8842

[truncated: 19 more sheets: Fig. 4D, Fig. 4E, Fig. 4F, Fig. 5D, Fig. 5E, Fig. 6A, Fig. 6D, Fig. 6E, Fig. 6F, Fig. 6G, Fig. 7A, Fig. 7B, Fig. 8A, Fig. 8B, Fig. 8C, Fig. 8D, Fig. 8E, Fig. 8G, Tabelle22]
